# Supplementary material for: Infective Endocarditis: Predictive Factors for Diagnosis and Mortality in Surgically Treated Patients
Source: J Cardiovasc Dev Dis. 2022 Dec 19;9(12):467. doi: 10.3390/jcdd9120467 (PMC9788195; doi:10.3390/jcdd9120467)
Supplement: Supplementary file 1 [file jcdd-09-00467-s001.zip]

Archive with 1 entries (1 files):
- jcdd-2007631-supplementary.pdf
